# Supplementary material for: Exploring school environmental psychology in children and adolescents: The influence of environmental and psychosocial factors on sustainable behavior in Indonesia
Source: Heliyon. 2024 Sep 12;10(18):e37881. doi: 10.1016/j.heliyon.2024.e37881 (PMC11417535; doi:10.1016/j.heliyon.2024.e37881)
Supplement: Multimedia component 1 [file mmc1.xlsx]

## Sheet: TABULASI kuesioner
No	Gender	Age	Education Level	Domicile	Marital Status	Monthly Income	PE1	PE2	PE3	PG1	PG2	PG3	SCC1	SCC2	SCC3	EF1	EF2	EF3	TA1	TA2	TA3	SE1	SE2	SE3	KA1	KA2	KA3	AV1	AV2	AV3	PBC1	PBC2	PBC3	SN1	SN2	SN3	MI1	MI2	MI3	SIC1	SIC2	SIC3	SB1	SB2	SB3	SB4	SB5	SB6	SB7
1	Perempuan	a. 18 - 24 Tahun	a. SMA/SMK/Sederajat	b. Non-Jabodetabek	Belum Kawin	a. 0 - 1.000.000	5	4	5	5	5	5	4	4	5	5	5	4	4	5	4	5	5	5	5	4	4	4	5	5	4	4	4	5	5	5	5	5	5	5	5	5	5	5	5	5	4	4	4
2	Perempuan	a. 18 - 24 Tahun	c. Sarjana	a. Jabodetabek	Belum Kawin	b. 1.000.000 - 3.000.000	5	4	4	4	4	4	4	5	4	4	5	4	5	5	5	5	4	5	5	4	4	5	5	5	4	4	5	5	5	5	4	5	5	5	5	4	5	4	5	5	4	4	5
3	Laki-laki	a. 18 - 24 Tahun	a. SMA/SMK/Sederajat	a. Jabodetabek	Kawin	e. 9.000.000 - 12.000.000	3	2	3	2	3	3	4	3	2	3	3	4	3	2	3	2	3	3	3	4	4	3	3	3	4	4	3	3	3	3	3	3	2	2	2	3	2	3	3	3	4	4	3
4	Perempuan	b. 25 - 31 Tahun	a. SMA/SMK/Sederajat	a. Jabodetabek	Belum Kawin	e. 9.000.000 - 12.000.000	2	3	3	3	3	2	3	3	2	3	2	3	3	2	3	2	2	2	2	3	3	3	2	2	3	3	3	2	2	2	3	2	3	3	3	3	2	2	2	2	3	3	3
5	Laki-laki	d. 39 - 45 Tahun	b. Diploma	b. Non-Jabodetabek	Kawin	f. > 12.000.000	3	2	2	2	2	2	3	2	2	2	3	3	3	2	3	1	1	2	2	3	3	3	2	2	3	3	3	2	2	2	2	3	3	3	3	2	1	1	2	2	3	3	3
6	Laki-laki	d. 39 - 45 Tahun	b. Diploma	b. Non-Jabodetabek	Kawin	f. > 12.000.000	2	2	3	3	3	3	2	2	2	3	3	2	2	2	2	1	1	1	1	2	2	2	1	1	2	2	2	1	2	1	3	2	3	3	3	3	1	1	1	1	2	2	2
7	Perempuan	a. 18 - 24 Tahun	b. Diploma	b. Non-Jabodetabek	Belum Kawin	c. 3.000.000 - 6.000.000	2	3	2	3	3	3	2	2	3	3	3	2	2	3	2	3	3	2	2	2	2	2	2	2	2	2	2	2	1	2	3	2	3	3	3	3	3	3	2	2	2	2	2
8	Perempuan	a. 18 - 24 Tahun	b. Diploma	a. Jabodetabek	Belum Kawin	c. 3.000.000 - 6.000.000	2	1	2	2	1	2	1	2	2	2	2	1	2	2	2	2	2	2	2	1	1	2	2	2	1	1	2	2	2	2	3	2	3	2	3	3	2	2	2	2	1	1	2
9	Perempuan	b. 25 - 31 Tahun	b. Diploma	a. Jabodetabek	Belum Kawin	c. 3.000.000 - 6.000.000	2	2	2	2	2	2	3	3	2	2	2	3	3	2	3	2	2	2	2	1	1	3	2	2	1	1	3	2	3	3	2	3	2	3	2	2	2	2	2	2	1	1	3
10	Perempuan	b. 25 - 31 Tahun	b. Diploma	a. Jabodetabek	Belum Kawin	d. 6.000.000 - 9.000.000	3	3	2	3	2	2	3	3	2	2	2	3	3	1	3	1	1	2	2	2	2	3	2	2	2	2	3	2	2	2	3	3	3	3	3	2	1	1	2	2	2	2	3
11	Perempuan	a. 18 - 24 Tahun	c. Sarjana	b. Non-Jabodetabek	Belum Kawin	c. 3.000.000 - 6.000.000	1	4	3	4	3	4	4	2	4	3	4	4	2	4	2	4	4	3	3	4	4	2	3	3	4	4	2	3	3	3	3	1	4	5	4	3	4	4	3	3	4	2	2
12	Perempuan	b. 25 - 31 Tahun	b. Diploma	a. Jabodetabek	Belum Kawin	c. 3.000.000 - 6.000.000	2	2	2	2	2	3	3	3	2	2	3	2	3	2	3	2	2	1	2	2	1	1	2	2	2	1	1	2	3	2	2	3	3	2	2	2	2	3	2	2	2	2	3
13	Perempuan	c. 32 - 38 Tahun	c. Sarjana	a. Jabodetabek	Belum Kawin	f. > 12.000.000	5	5	4	4	5	4	4	5	2	5	4	4	5	2	5	2	2	2	2	1	1	1	2	2	1	1	1	2	5	5	4	5	4	4	4	5	5	5	4	4	4	4	5
14	Perempuan	b. 25 - 31 Tahun	b. Diploma	b. Non-Jabodetabek	Kawin	d. 6.000.000 - 9.000.000	5	5	4	5	5	4	4	4	5	5	4	4	4	5	4	5	3	1	2	2	1	2	1	2	2	1	2	1	5	5	5	5	5	5	5	5	5	1	2	1	2	1	2
15	Laki-laki	b. 25 - 31 Tahun	b. Diploma	a. Jabodetabek	Kawin	d. 6.000.000 - 9.000.000	2	2	2	2	2	2	2	2	5	2	2	2	2	5	2	5	1	2	1	1	1	2	1	1	1	1	2	1	4	4	4	5	5	5	5	4	2	1	2	2	2	1	2
16	Perempuan	a. 18 - 24 Tahun	c. Sarjana	a. Jabodetabek	Belum Kawin	d. 6.000.000 - 9.000.000	4	5	5	5	5	4	5	4	4	5	4	5	4	4	4	4	1	1	1	1	1	1	2	1	1	1	1	2	5	5	4	4	5	5	5	5	4	5	4	4	5	5	4
17	Perempuan	a. 18 - 24 Tahun	a. SMA/SMK/Sederajat	b. Non-Jabodetabek	Belum Kawin	b. 1.000.000 - 3.000.000	5	4	5	4	5	4	5	4	5	5	4	5	4	5	4	5	5	5	5	4	5	4	5	5	4	5	4	5	5	5	4	5	4	4	4	5	5	5	5	5	5	5	4
18	Perempuan	c. 32 - 38 Tahun	b. Diploma	b. Non-Jabodetabek	Belum Kawin	d. 6.000.000 - 9.000.000	4	5	4	5	4	5	5	4	5	4	5	5	4	5	4	5	4	4	4	4	4	4	4	4	4	4	4	4	4	4	4	5	4	5	5	4	5	4	4	4	4	4	4
19	Perempuan	a. 18 - 24 Tahun	c. Sarjana	b. Non-Jabodetabek	Belum Kawin	b. 1.000.000 - 3.000.000	5	4	4	4	4	5	5	4	4	4	5	5	4	4	4	4	5	4	5	5	5	5	4	5	5	5	5	5	4	4	4	5	4	4	4	4	4	5	4	4	5	5	5
20	Laki-laki	b. 25 - 31 Tahun	c. Sarjana	a. Jabodetabek	Belum Kawin	c. 3.000.000 - 6.000.000	4	4	4	4	4	4	5	4	4	4	4	5	4	4	4	4	4	4	4	4	3	4	4	4	4	3	4	4	4	5	4	4	4	4	4	4	4	4	4	4	4	4	4
21	Laki-laki	b. 25 - 31 Tahun	c. Sarjana	b. Non-Jabodetabek	Belum Kawin	c. 3.000.000 - 6.000.000	4	5	4	5	4	5	4	4	4	4	5	4	4	4	4	4	2	4	4	4	4	4	4	4	4	4	4	4	4	4	4	5	5	5	5	4	2	2	2	1	2	1	2
22	Perempuan	b. 25 - 31 Tahun	c. Sarjana	b. Non-Jabodetabek	Belum Kawin	c. 3.000.000 - 6.000.000	5	5	4	5	4	5	5	5	4	4	5	5	5	4	5	4	4	4	4	4	4	5	4	4	4	4	5	4	4	4	4	5	5	5	5	4	4	4	4	4	4	4	5
23	Laki-laki	d. 39 - 45 Tahun	b. Diploma	a. Jabodetabek	Kawin	f. > 12.000.000	4	4	5	4	5	4	4	4	4	5	4	4	4	4	4	4	5	4	4	5	5	4	4	4	5	5	4	4	5	4	5	4	4	4	4	5	4	5	4	4	5	5	4
24	Perempuan	b. 25 - 31 Tahun	a. SMA/SMK/Sederajat	b. Non-Jabodetabek	Belum Kawin	e. 9.000.000 - 12.000.000	5	4	5	4	5	5	5	5	5	5	5	5	5	5	5	5	5	5	5	5	5	5	5	5	5	5	5	5	5	5	5	5	4	4	4	5	5	5	5	5	5	5	5
25	Laki-laki	c. 32 - 38 Tahun	b. Diploma	a. Jabodetabek	Kawin	f. > 12.000.000	2	4	3	4	3	4	2	3	3	3	4	2	3	3	3	3	3	2	2	2	2	2	2	2	2	2	2	2	2	2	3	2	4	4	4	3	3	3	2	2	2	2	2
26	Perempuan	c. 32 - 38 Tahun	b. Diploma	b. Non-Jabodetabek	Kawin	f. > 12.000.000	4	5	4	5	4	4	5	4	5	4	5	4	5	4	5	4	5	4	5	4	5	4	5	4	5	5	4	5	4	5	4	5	4	5	4	5	5	4	5	4	5	4	5
27	Laki-laki	d. 39 - 45 Tahun	b. Diploma	a. Jabodetabek	Kawin	f. > 12.000.000	3	2	2	2	2	1	2	2	2	2	5	4	4	4	5	4	4	5	4	4	5	4	4	5	4	4	5	4	5	4	4	5	4	4	4	5	4	5	4	5	4	4	5
28	Laki-laki	b. 25 - 31 Tahun	a. SMA/SMK/Sederajat	a. Jabodetabek	Belum Kawin	e. 9.000.000 - 12.000.000	3	3	2	3	2	3	2	3	3	2	3	2	3	3	3	3	1	2	2	2	2	3	2	2	2	2	3	2	2	2	2	3	3	3	3	2	3	1	2	2	2	2	1
29	Perempuan	a. 18 - 24 Tahun	a. SMA/SMK/Sederajat	a. Jabodetabek	Belum Kawin	d. 6.000.000 - 9.000.000	1	3	4	3	4	4	4	4	4	4	4	4	4	4	4	4	4	3	3	4	4	2	3	3	4	4	2	3	4	4	3	1	3	3	3	4	4	4	3	3	4	4	2
30	Laki-laki	d. 39 - 45 Tahun	b. Diploma	a. Jabodetabek	Kawin	f. > 12.000.000	4	4	5	4	5	4	4	5	5	5	4	4	5	5	5	5	5	4	4	4	4	4	4	4	4	4	4	4	5	5	4	4	4	4	4	5	5	5	4	4	4	4	4
31	Laki-laki	c. 32 - 38 Tahun	b. Diploma	b. Non-Jabodetabek	Kawin	f. > 12.000.000	5	5	4	5	4	5	5	5	5	4	5	5	5	5	5	5	5	4	4	4	4	5	4	4	4	4	5	4	4	4	4	5	5	5	5	4	5	5	4	4	4	4	5
32	Perempuan	b. 25 - 31 Tahun	b. Diploma	a. Jabodetabek	Kawin	e. 9.000.000 - 12.000.000	5	5	5	5	5	5	4	4	5	5	5	4	4	5	4	5	5	5	5	5	5	5	5	5	5	5	5	5	5	5	5	5	5	5	5	5	5	5	5	5	5	5	5
33	Perempuan	c. 32 - 38 Tahun	b. Diploma	a. Jabodetabek	Kawin	f. > 12.000.000	5	4	5	4	5	5	5	4	5	5	5	5	4	5	4	5	5	4	4	4	4	5	4	4	4	4	5	4	5	5	4	5	4	4	4	5	5	5	4	4	4	4	5
34	Laki-laki	d. 39 - 45 Tahun	b. Diploma	b. Non-Jabodetabek	Kawin	f. > 12.000.000	5	5	4	5	4	4	5	5	5	4	4	5	5	5	5	5	5	2	2	3	3	5	2	2	3	3	5	2	4	4	2	5	5	5	5	4	5	5	2	2	3	3	5
35	Perempuan	b. 25 - 31 Tahun	a. SMA/SMK/Sederajat	a. Jabodetabek	Belum Kawin	e. 9.000.000 - 12.000.000	4	4	5	4	5	5	5	4	4	5	5	5	4	4	4	4	4	4	4	3	2	4	4	4	3	2	4	4	5	5	4	4	4	4	4	5	4	4	4	4	3	2	4
36	Laki-laki	d. 39 - 45 Tahun	b. Diploma	b. Non-Jabodetabek	Kawin	f. > 12.000.000	5	5	4	5	4	4	5	5	4	4	4	5	5	4	5	4	5	5	5	4	4	5	5	5	4	4	5	5	4	4	5	5	5	5	5	4	4	5	5	5	4	4	5
37	Perempuan	b. 25 - 31 Tahun	a. SMA/SMK/Sederajat	a. Jabodetabek	Belum Kawin	d. 6.000.000 - 9.000.000	4	4	5	4	5	5	4	4	4	5	5	4	4	4	4	4	4	4	4	3	2	4	4	4	3	2	4	4	5	5	4	4	4	4	4	5	4	4	4	4	3	2	4
38	Perempuan	b. 25 - 31 Tahun	b. Diploma	b. Non-Jabodetabek	Belum Kawin	e. 9.000.000 - 12.000.000	4	4	5	4	5	4	5	3	4	5	4	5	3	4	3	4	4	4	4	3	3	4	4	4	3	3	4	4	5	5	4	4	4	4	4	5	4	4	4	4	3	3	4
39	Laki-laki	d. 39 - 45 Tahun	b. Diploma	a. Jabodetabek	Kawin	f. > 12.000.000	4	4	5	4	5	4	5	4	4	5	4	5	4	4	4	4	2	4	4	4	4	4	4	4	4	4	4	4	5	5	4	4	4	4	4	5	4	2	4	4	4	4	4
40	Perempuan	c. 32 - 38 Tahun	a. SMA/SMK/Sederajat	a. Jabodetabek	Kawin	f. > 12.000.000	5	5	4	5	4	5	5	5	4	4	5	5	5	4	5	4	4	4	4	4	4	5	4	4	4	4	5	4	4	4	4	5	5	5	5	4	4	4	4	4	4	4	5
41	Perempuan	c. 32 - 38 Tahun	a. SMA/SMK/Sederajat	b. Non-Jabodetabek	Kawin	e. 9.000.000 - 12.000.000	4	4	5	4	5	5	5	4	4	5	5	5	4	4	4	4	5	4	4	5	5	4	4	4	5	5	4	4	5	5	4	4	4	4	4	5	4	5	4	4	5	5	4
42	Laki-laki	b. 25 - 31 Tahun	b. Diploma	b. Non-Jabodetabek	Belum Kawin	e. 9.000.000 - 12.000.000	5	5	5	5	5	5	4	4	5	5	5	4	4	5	4	5	5	5	5	5	5	5	5	5	5	5	5	5	5	5	5	5	5	5	5	5	5	5	5	5	5	5	5
43	Laki-laki	d. 39 - 45 Tahun	b. Diploma	a. Jabodetabek	Kawin	f. > 12.000.000	4	4	4	4	4	4	4	4	4	4	4	4	4	4	4	4	5	4	4	5	5	4	4	4	5	5	4	4	4	4	4	4	4	4	4	4	4	5	4	4	5	5	4
44	Laki-laki	a. 18 - 24 Tahun	a. SMA/SMK/Sederajat	a. Jabodetabek	Belum Kawin	d. 6.000.000 - 9.000.000	5	5	4	5	4	5	5	5	5	4	5	5	5	5	5	5	5	5	5	5	5	5	5	5	5	5	5	5	4	4	5	5	5	5	5	4	5	5	5	5	5	5	5
45	Perempuan	c. 32 - 38 Tahun	b. Diploma	b. Non-Jabodetabek	Kawin	f. > 12.000.000	4	5	5	5	5	4	4	4	5	5	4	4	4	5	4	5	4	4	4	4	4	4	4	4	4	4	4	4	5	5	4	4	5	5	5	5	5	4	4	4	4	4	4
46	Laki-laki	c. 32 - 38 Tahun	b. Diploma	a. Jabodetabek	Kawin	e. 9.000.000 - 12.000.000	5	4	4	4	4	4	5	5	4	4	4	5	5	4	5	4	5	4	4	5	5	5	4	4	5	5	5	4	4	4	4	5	4	4	4	4	4	5	4	4	5	5	5
47	Laki-laki	d. 39 - 45 Tahun	b. Diploma	a. Jabodetabek	Kawin	f. > 12.000.000	4	4	5	4	5	5	5	4	4	5	5	5	4	4	4	4	4	5	5	5	5	4	5	5	5	5	4	5	5	5	5	4	4	4	4	5	4	4	5	5	5	5	4
48	Perempuan	b. 25 - 31 Tahun	a. SMA/SMK/Sederajat	a. Jabodetabek	Kawin	d. 6.000.000 - 9.000.000	3	4	3	4	3	4	4	4	2	3	4	4	4	2	4	2	3	3	3	4	4	3	3	3	4	4	3	3	3	3	3	3	4	4	4	3	2	3	3	3	4	4	3
49	Perempuan	b. 25 - 31 Tahun	a. SMA/SMK/Sederajat	a. Jabodetabek	Belum Kawin	e. 9.000.000 - 12.000.000	2	2	3	2	3	2	2	3	2	3	2	2	3	2	3	2	2	2	2	3	3	2	2	2	3	3	2	2	3	3	2	2	2	2	2	3	2	2	2	2	3	3	2
50	Laki-laki	b. 25 - 31 Tahun	b. Diploma	b. Non-Jabodetabek	Kawin	e. 9.000.000 - 12.000.000	3	2	3	2	3	2	3	3	1	3	2	3	3	1	3	1	1	2	2	3	3	3	2	2	3	3	3	2	3	3	2	3	2	2	2	3	1	1	2	2	3	3	3
51	Perempuan	a. 18 - 24 Tahun	b. Diploma	b. Non-Jabodetabek	Belum Kawin	d. 6.000.000 - 9.000.000	2	2	2	2	2	3	2	2	1	2	3	2	2	1	2	1	1	1	1	2	2	2	1	1	2	2	2	1	2	2	1	2	2	2	2	2	1	1	1	1	2	2	2
52	Perempuan	a. 18 - 24 Tahun	b. Diploma	b. Non-Jabodetabek	Belum Kawin	b. 1.000.000 - 3.000.000	5	5	5	5	5	4	4	5	5	5	4	4	5	5	5	5	5	4	4	4	4	5	4	4	4	4	5	4	5	5	4	5	5	5	5	5	5	5	4	4	4	4	5
53	Perempuan	a. 18 - 24 Tahun	c. Sarjana	b. Non-Jabodetabek	Belum Kawin	a. 0 - 1.000.000	5	5	4	5	4	5	3	5	5	4	5	3	5	5	5	5	4	5	5	4	4	5	5	5	4	4	5	5	4	4	5	5	5	5	5	4	5	4	5	5	4	4	5
54	Perempuan	a. 18 - 24 Tahun	c. Sarjana	b. Non-Jabodetabek	Belum Kawin	a. 0 - 1.000.000	4	4	4	4	4	5	5	4	4	4	5	5	4	4	4	4	4	5	5	4	4	4	5	5	4	4	4	5	4	4	5	4	4	4	4	4	4	4	5	5	4	4	4
55	Perempuan	a. 18 - 24 Tahun	c. Sarjana	b. Non-Jabodetabek	Belum Kawin	b. 1.000.000 - 3.000.000	5	3	4	3	4	4	5	4	2	4	4	5	4	2	4	2	4	4	4	4	4	5	4	4	4	4	5	4	4	4	4	5	3	3	3	4	2	4	4	4	4	4	5
56	Perempuan	a. 18 - 24 Tahun	b. Diploma	b. Non-Jabodetabek	Belum Kawin	c. 3.000.000 - 6.000.000	5	5	4	5	4	4	5	4	5	4	4	5	4	5	4	5	5	4	4	4	4	5	4	4	4	4	5	4	4	4	4	5	5	5	5	4	5	5	4	4	4	4	5
57	Perempuan	a. 18 - 24 Tahun	c. Sarjana	b. Non-Jabodetabek	Belum Kawin	b. 1.000.000 - 3.000.000	4	4	5	4	5	5	4	5	4	5	5	4	5	4	5	4	4	5	5	5	5	4	5	5	5	5	4	5	5	5	5	4	4	4	4	5	4	4	5	5	5	5	4
58	Perempuan	a. 18 - 24 Tahun	c. Sarjana	a. Jabodetabek	Belum Kawin	c. 3.000.000 - 6.000.000	5	4	5	4	5	5	5	5	4	5	5	5	5	4	5	4	4	5	5	5	5	5	5	5	5	5	5	5	5	5	5	5	4	4	4	5	4	4	5	5	5	5	5
59	Perempuan	c. 32 - 38 Tahun	c. Sarjana	a. Jabodetabek	Kawin	f. > 12.000.000	1	4	4	4	4	4	4	2	4	4	4	4	2	4	2	4	4	3	3	4	4	1	3	3	4	4	1	3	4	4	3	1	4	4	4	4	4	4	3	3	4	4	1
60	Laki-laki	a. 18 - 24 Tahun	c. Sarjana	a. Jabodetabek	Belum Kawin	c. 3.000.000 - 6.000.000	4	5	4	5	4	4	4	4	5	4	4	4	4	5	4	5	5	4	4	4	4	4	4	4	4	4	4	4	4	4	4	4	5	5	5	4	5	5	4	4	4	4	4
61	Laki-laki	b. 25 - 31 Tahun	c. Sarjana	b. Non-Jabodetabek	Belum Kawin	c. 3.000.000 - 6.000.000	5	4	4	4	4	5	5	4	5	4	5	5	4	5	4	5	5	4	4	4	4	5	4	4	4	4	5	4	4	4	4	5	4	4	4	4	5	5	4	4	4	4	5
62	Perempuan	a. 18 - 24 Tahun	a. SMA/SMK/Sederajat	a. Jabodetabek	Belum Kawin	d. 6.000.000 - 9.000.000	5	4	5	4	5	4	5	4	5	5	4	5	4	5	4	5	5	5	5	5	5	5	5	5	5	5	5	5	5	5	5	5	4	4	4	5	5	5	5	5	5	5	5
63	Laki-laki	a. 18 - 24 Tahun	d. Magister dan diatasnya	a. Jabodetabek	Belum Kawin	e. 9.000.000 - 12.000.000	5	5	5	5	5	4	4	4	5	5	4	4	4	5	4	5	5	4	4	4	4	5	4	4	4	4	5	4	5	5	4	5	5	5	5	5	5	5	4	4	4	4	5
64	Perempuan	b. 25 - 31 Tahun	c. Sarjana	a. Jabodetabek	Belum Kawin	c. 3.000.000 - 6.000.000	5	5	4	5	4	4	4	5	5	4	4	4	5	5	5	5	5	2	2	3	3	5	2	2	3	3	5	2	4	4	2	5	5	5	5	4	5	5	2	2	3	3	5
65	Perempuan	b. 25 - 31 Tahun	c. Sarjana	a. Jabodetabek	Belum Kawin	d. 6.000.000 - 9.000.000	4	4	5	4	5	4	4	4	4	5	4	4	4	4	4	4	4	4	4	2	2	4	4	4	2	2	4	4	5	5	4	4	4	4	4	5	4	4	4	4	2	2	4
66	Laki-laki	b. 25 - 31 Tahun	c. Sarjana	b. Non-Jabodetabek	Kawin	d. 6.000.000 - 9.000.000	5	4	4	4	4	5	5	4	4	4	5	5	4	4	4	4	5	5	5	4	4	5	5	5	4	4	5	5	4	4	5	5	4	4	4	4	4	5	5	5	4	4	5
67	Laki-laki	b. 25 - 31 Tahun	c. Sarjana	b. Non-Jabodetabek	Belum Kawin	b. 1.000.000 - 3.000.000	4	4	4	4	4	5	4	3	4	4	5	4	3	4	3	4	4	4	4	2	2	4	4	4	2	2	4	4	4	4	4	4	4	4	4	4	4	4	4	4	2	2	4
68	Perempuan	a. 18 - 24 Tahun	c. Sarjana	a. Jabodetabek	Belum Kawin	c. 3.000.000 - 6.000.000	4	4	4	4	4	5	4	3	4	4	5	4	3	4	3	4	4	4	4	3	3	4	4	4	3	3	4	4	4	4	4	4	4	4	4	4	4	4	4	4	3	3	4
69	Perempuan	b. 25 - 31 Tahun	a. SMA/SMK/Sederajat	a. Jabodetabek	Belum Kawin	f. > 12.000.000	4	4	4	4	4	4	5	3	4	4	4	5	3	4	3	4	2	4	4	4	4	4	4	4	4	4	4	4	4	4	4	4	4	4	4	4	4	2	4	4	4	4	4
70	Perempuan	b. 25 - 31 Tahun	c. Sarjana	a. Jabodetabek	Belum Kawin	c. 3.000.000 - 6.000.000	5	5	4	5	4	5	4	5	4	4	5	4	5	4	5	4	4	4	4	4	4	5	4	4	4	4	5	4	4	4	4	5	5	5	5	4	4	4	4	4	4	4	5
71	Laki-laki	a. 18 - 24 Tahun	c. Sarjana	b. Non-Jabodetabek	Belum Kawin	a. 0 - 1.000.000	4	4	5	4	5	5	5	4	4	5	5	5	4	4	4	4	5	4	4	5	5	4	4	4	5	5	4	4	5	5	4	4	4	4	4	5	4	5	4	4	5	5	4
72	Laki-laki	b. 25 - 31 Tahun	c. Sarjana	a. Jabodetabek	Belum Kawin	f. > 12.000.000	5	5	4	5	4	5	5	5	5	4	5	5	5	5	5	5	5	5	5	5	5	5	5	5	5	5	5	5	4	4	5	5	5	5	5	4	5	5	5	5	5	5	5
73	Laki-laki	a. 18 - 24 Tahun	a. SMA/SMK/Sederajat	a. Jabodetabek	Belum Kawin	a. 0 - 1.000.000	4	4	4	4	4	5	5	4	4	4	5	5	4	4	4	4	5	4	4	5	5	4	4	4	5	5	4	4	4	4	4	4	4	4	4	4	4	5	4	4	5	5	4
74	Laki-laki	a. 18 - 24 Tahun	a. SMA/SMK/Sederajat	a. Jabodetabek	Belum Kawin	a. 0 - 1.000.000	5	5	5	5	5	4	5	5	5	5	4	5	5	5	5	5	5	5	5	5	5	5	5	5	5	5	5	5	5	5	5	5	5	5	5	5	5	5	5	5	5	5	5
75	Laki-laki	b. 25 - 31 Tahun	a. SMA/SMK/Sederajat	a. Jabodetabek	Belum Kawin	e. 9.000.000 - 12.000.000	4	5	4	5	4	5	4	4	5	4	5	4	4	5	4	5	4	4	4	4	4	4	4	4	4	4	4	4	4	4	4	4	5	5	5	4	5	4	4	4	4	4	4
76	Laki-laki	a. 18 - 24 Tahun	a. SMA/SMK/Sederajat	a. Jabodetabek	Belum Kawin	b. 1.000.000 - 3.000.000	5	4	5	4	5	4	5	4	4	5	4	5	4	4	4	4	5	4	4	5	5	5	4	4	5	5	5	4	5	5	4	5	4	4	4	5	4	5	4	4	5	5	5
77	Laki-laki	c. 32 - 38 Tahun	b. Diploma	a. Jabodetabek	Kawin	f. > 12.000.000	4	4	4	4	4	5	5	5	4	4	5	5	5	4	5	4	4	5	5	5	5	4	5	5	5	5	4	5	4	4	5	4	4	4	4	4	4	4	5	5	5	5	4
78	Laki-laki	d. 39 - 45 Tahun	b. Diploma	a. Jabodetabek	Kawin	f. > 12.000.000	3	3	3	3	3	4	4	3	3	3	4	4	3	3	3	3	3	3	3	4	4	3	3	3	4	4	3	3	3	3	3	3	3	3	3	3	3	3	3	3	4	4	3
79	Perempuan	b. 25 - 31 Tahun	b. Diploma	b. Non-Jabodetabek	Belum Kawin	e. 9.000.000 - 12.000.000	2	3	2	3	2	3	3	2	3	2	3	3	2	3	2	3	2	2	2	3	3	2	2	2	3	3	2	2	2	2	2	2	3	3	3	2	3	2	2	2	3	3	2
80	Laki-laki	d. 39 - 45 Tahun	a. SMA/SMK/Sederajat	a. Jabodetabek	Kawin	f. > 12.000.000	3	3	2	3	2	3	3	3	2	2	3	3	3	2	3	2	1	2	2	3	3	3	2	2	3	3	3	2	2	2	2	3	3	3	3	2	2	1	2	2	3	3	3
81	Perempuan	a. 18 - 24 Tahun	a. SMA/SMK/Sederajat	a. Jabodetabek	Belum Kawin	d. 6.000.000 - 9.000.000	2	5	5	5	5	4	5	3	5	5	4	5	3	5	3	5	5	5	5	5	5	2	5	5	5	5	2	5	5	5	5	2	5	5	5	5	5	5	5	5	5	5	2
82	Perempuan	a. 18 - 24 Tahun	a. SMA/SMK/Sederajat	b. Non-Jabodetabek	Belum Kawin	a. 0 - 1.000.000	5	5	5	5	5	5	4	4	5	5	5	4	4	5	4	5	5	4	4	4	4	5	4	4	4	4	5	4	5	5	4	5	5	5	5	5	5	5	4	4	4	4	5
83	Laki-laki	a. 18 - 24 Tahun	a. SMA/SMK/Sederajat	b. Non-Jabodetabek	Belum Kawin	a. 0 - 1.000.000	5	5	5	5	5	5	5	4	5	5	5	5	4	5	4	5	4	5	5	4	4	5	5	5	4	4	5	5	5	5	5	5	5	5	5	5	5	4	5	5	4	4	5
84	Laki-laki	a. 18 - 24 Tahun	a. SMA/SMK/Sederajat	b. Non-Jabodetabek	Belum Kawin	a. 0 - 1.000.000	4	4	4	4	4	4	5	5	4	4	4	5	5	4	5	4	4	5	5	4	4	4	5	5	4	4	4	5	4	4	5	4	4	4	4	4	4	4	5	5	4	4	4
85	Perempuan	a. 18 - 24 Tahun	a. SMA/SMK/Sederajat	b. Non-Jabodetabek	Belum Kawin	a. 0 - 1.000.000	5	5	4	5	4	5	4	4	5	4	5	4	4	5	4	5	4	4	4	4	4	5	4	4	4	4	5	4	4	4	4	5	5	5	5	4	5	4	4	4	4	4	5
86	Laki-laki	a. 18 - 24 Tahun	a. SMA/SMK/Sederajat	b. Non-Jabodetabek	Belum Kawin	a. 0 - 1.000.000	5	5	5	5	5	5	4	5	5	5	5	4	5	5	5	5	5	4	4	4	4	5	4	4	4	4	5	4	5	5	4	5	5	5	5	5	5	5	4	4	4	4	5
87	Perempuan	a. 18 - 24 Tahun	c. Sarjana	b. Non-Jabodetabek	Belum Kawin	a. 0 - 1.000.000	4	4	5	4	5	5	5	5	4	5	5	5	5	4	5	4	4	5	5	5	5	4	5	5	5	5	4	5	5	5	5	4	4	4	4	5	4	4	5	5	5	5	4
88	Laki-laki	a. 18 - 24 Tahun	a. SMA/SMK/Sederajat	b. Non-Jabodetabek	Belum Kawin	a. 0 - 1.000.000	5	4	4	4	4	5	4	5	4	4	5	4	5	4	5	4	4	5	5	5	5	5	5	5	5	5	5	5	4	4	5	5	4	4	4	4	4	4	5	5	5	5	5
89	Laki-laki	a. 18 - 24 Tahun	a. SMA/SMK/Sederajat	b. Non-Jabodetabek	Belum Kawin	a. 0 - 1.000.000	3	5	4	5	4	5	5	4	5	4	5	5	4	5	4	5	5	5	5	5	5	3	5	5	5	5	3	5	4	4	5	3	5	5	5	4	5	5	5	5	5	5	3
90	Perempuan	a. 18 - 24 Tahun	a. SMA/SMK/Sederajat	b. Non-Jabodetabek	Belum Kawin	a. 0 - 1.000.000	1	4	5	4	5	5	5	2	4	5	5	5	2	4	2	4	5	4	4	5	5	1	4	4	5	5	1	4	5	5	4	1	4	4	4	5	4	5	4	4	5	5	1
91	Perempuan	a. 18 - 24 Tahun	c. Sarjana	b. Non-Jabodetabek	Belum Kawin	a. 0 - 1.000.000	2	5	5	5	5	5	4	3	5	5	5	4	3	5	3	5	5	5	5	5	5	2	5	5	5	5	2	5	5	5	5	2	5	5	5	5	5	5	5	5	5	5	2
92	Laki-laki	a. 18 - 24 Tahun	a. SMA/SMK/Sederajat	b. Non-Jabodetabek	Belum Kawin	c. 3.000.000 - 6.000.000	4	5	4	5	4	4	5	5	5	4	4	5	5	5	5	5	4	4	4	4	4	4	4	4	4	4	4	4	4	4	4	4	5	5	5	4	5	4	4	4	4	4	4
93	Perempuan	a. 18 - 24 Tahun	b. Diploma	b. Non-Jabodetabek	Belum Kawin	a. 0 - 1.000.000	4	4	4	4	4	5	5	4	4	4	5	5	4	4	4	4	5	4	4	5	5	4	4	4	5	5	4	4	4	4	4	4	4	4	4	4	4	5	4	4	5	5	4
94	Laki-laki	a. 18 - 24 Tahun	a. SMA/SMK/Sederajat	b. Non-Jabodetabek	Belum Kawin	b. 1.000.000 - 3.000.000	4	4	4	4	4	4	5	4	4	4	4	5	4	4	4	4	4	5	5	5	5	4	5	5	5	5	4	5	4	4	5	4	4	4	4	4	4	4	5	5	5	5	4
95	Perempuan	a. 18 - 24 Tahun	c. Sarjana	b. Non-Jabodetabek	Belum Kawin	a. 0 - 1.000.000	4	5	4	5	4	5	5	5	5	4	5	5	5	5	5	5	4	4	4	4	4	5	4	4	4	4	5	4	4	4	4	4	5	5	5	4	5	4	4	4	4	4	5
96	Laki-laki	a. 18 - 24 Tahun	a. SMA/SMK/Sederajat	b. Non-Jabodetabek	Belum Kawin	b. 1.000.000 - 3.000.000	4	4	5	4	5	4	4	5	4	5	4	4	5	4	5	4	5	4	4	5	5	5	4	4	5	5	5	4	5	5	4	4	4	4	4	5	4	5	4	4	5	5	5
97	Perempuan	a. 18 - 24 Tahun	a. SMA/SMK/Sederajat	b. Non-Jabodetabek	Belum Kawin	a. 0 - 1.000.000	1	4	5	4	5	4	5	5	4	5	4	5	5	4	5	4	4	4	4	4	4	4	4	4	4	4	4	4	5	5	4	1	4	4	4	5	4	4	4	4	4	4	4
98	Perempuan	a. 18 - 24 Tahun	a. SMA/SMK/Sederajat	b. Non-Jabodetabek	Belum Kawin	b. 1.000.000 - 3.000.000	2	4	5	4	5	4	5	4	4	5	4	5	4	4	4	4	4	4	4	4	4	4	4	4	4	4	4	4	5	5	4	2	4	4	4	5	4	4	4	4	4	4	4
99	Perempuan	a. 18 - 24 Tahun	a. SMA/SMK/Sederajat	b. Non-Jabodetabek	Belum Kawin	a. 0 - 1.000.000	1	5	4	5	4	4	5	4	5	4	4	5	4	5	4	5	5	5	5	5	5	4	5	5	5	5	4	5	4	4	5	1	5	5	5	4	5	5	5	5	5	5	4
100	Laki-laki	a. 18 - 24 Tahun	c. Sarjana	b. Non-Jabodetabek	Belum Kawin	a. 0 - 1.000.000	2	4	5	4	5	5	5	4	5	5	5	5	4	5	4	5	5	5	5	5	5	4	5	5	5	5	4	5	5	5	5	2	4	4	4	5	5	5	5	5	5	5	4
101	Laki-laki	a. 18 - 24 Tahun	a. SMA/SMK/Sederajat	b. Non-Jabodetabek	Belum Kawin	a. 0 - 1.000.000	5	4	5	4	5	5	4	4	4	5	5	4	4	4	4	4	4	5	5	4	4	4	5	5	4	4	4	5	5	5	5	5	4	4	4	5	4	4	5	5	4	4	4
102	Perempuan	a. 18 - 24 Tahun	a. SMA/SMK/Sederajat	b. Non-Jabodetabek	Belum Kawin	a. 0 - 1.000.000	4	5	5	5	5	4	4	4	5	5	4	4	4	5	4	5	4	5	5	4	4	4	5	5	4	4	4	5	5	5	5	5	4	4	4	5	5	4	5	5	4	4	4
103	Perempuan	a. 18 - 24 Tahun	a. SMA/SMK/Sederajat	b. Non-Jabodetabek	Belum Kawin	a. 0 - 1.000.000	5	4	5	4	5	5	5	4	4	5	5	5	4	4	4	4	5	5	5	4	4	4	5	5	4	4	4	5	5	5	5	5	4	4	4	5	5	4	5	4	5	4	5
104	Laki-laki	a. 18 - 24 Tahun	c. Sarjana	b. Non-Jabodetabek	Belum Kawin	a. 0 - 1.000.000	5	4	5	4	5	5	5	5	4	5	5	5	5	4	5	4	5	5	5	4	4	5	5	5	4	4	5	5	5	5	5	5	5	5	5	5	5	4	5	4	5	4	5
105	Perempuan	a. 18 - 24 Tahun	c. Sarjana	b. Non-Jabodetabek	Belum Kawin	a. 0 - 1.000.000	3	3	2	3	2	4	4	3	3	2	4	4	3	3	3	3	2	3	3	4	4	3	3	3	4	4	3	3	2	2	3	5	4	4	4	5	5	4	5	5	5	4	5
106	Laki-laki	a. 18 - 24 Tahun	a. SMA/SMK/Sederajat	b. Non-Jabodetabek	Belum Kawin	c. 3.000.000 - 6.000.000	3	2	2	2	2	4	3	3	1	2	4	3	3	1	3	1	2	2	2	3	3	3	2	2	3	3	3	2	2	2	2	3	3	3	3	5	5	4	5	4	5	4	5
107	Perempuan	a. 18 - 24 Tahun	a. SMA/SMK/Sederajat	b. Non-Jabodetabek	Belum Kawin	b. 1.000.000 - 3.000.000	2	3	2	3	2	2	3	2	2	2	2	3	2	2	2	2	1	1	1	2	2	2	1	1	2	2	2	1	2	2	1	2	3	3	3	3	3	4	3	3	3	4	3
108	Laki-laki	a. 18 - 24 Tahun	a. SMA/SMK/Sederajat	b. Non-Jabodetabek	Belum Kawin	c. 3.000.000 - 6.000.000	2	3	4	3	4	2	3	2	3	4	2	3	2	3	2	3	4	2	2	2	2	2	2	2	2	2	2	2	4	4	2	2	2	2	2	2	2	3	2	3	2	3	2
109	Perempuan	a. 18 - 24 Tahun	b. Diploma	b. Non-Jabodetabek	Belum Kawin	a. 0 - 1.000.000	2	2	3	2	3	2	3	3	2	3	2	3	3	2	3	2	3	2	2	1	1	2	2	2	1	1	2	2	3	3	2	1	3	3	3	2	2	3	2	2	2	3	2
110	Perempuan	a. 18 - 24 Tahun	b. Diploma	b. Non-Jabodetabek	Belum Kawin	a. 0 - 1.000.000	3	2	2	2	2	3	2	3	2	2	3	2	3	2	3	2	2	2	2	2	2	3	2	2	2	2	3	2	2	2	2	2	3	3	3	1	1	2	1	3	1	2	1
111	Laki-laki	a. 18 - 24 Tahun	c. Sarjana	b. Non-Jabodetabek	Belum Kawin	a. 0 - 1.000.000	3	2	3	2	3	3	3	3	2	3	3	3	3	2	3	2	3	2	2	2	2	3	2	2	2	2	3	2	3	3	2	2	3	3	3	2	2	2	2	3	2	2	2
112	Laki-laki	a. 18 - 24 Tahun	a. SMA/SMK/Sederajat	b. Non-Jabodetabek	Belum Kawin	b. 1.000.000 - 3.000.000	4	5	4	5	4	5	4	4	5	4	5	4	4	5	4	5	4	5	5	4	4	4	5	5	4	4	4	5	4	4	5	2	2	2	2	2	2	1	2	3	2	1	2
113	Laki-laki	a. 18 - 24 Tahun	a. SMA/SMK/Sederajat	b. Non-Jabodetabek	Belum Kawin	a. 0 - 1.000.000	5	5	5	5	5	3	3	5	5	5	3	3	5	5	5	5	4	5	5	4	4	5	5	5	4	4	5	5	5	5	5	2	3	3	3	2	2	1	3	2	2	1	3
114	Perempuan	a. 18 - 24 Tahun	a. SMA/SMK/Sederajat	b. Non-Jabodetabek	Belum Kawin	a. 0 - 1.000.000	5	4	5	4	5	4	5	5	4	5	4	5	5	4	5	4	5	5	5	5	5	5	5	5	5	5	5	5	5	5	5	3	3	3	3	2	2	2	2	3	2	2	2
115	Laki-laki	a. 18 - 24 Tahun	c. Sarjana	b. Non-Jabodetabek	Belum Kawin	a. 0 - 1.000.000	5	5	4	5	4	5	5	4	5	4	5	5	4	5	4	5	4	5	5	4	4	5	5	5	4	4	5	5	4	4	5	4	5	5	5	3	3	4	3	3	3	4	3
116	Laki-laki	a. 18 - 24 Tahun	c. Sarjana	b. Non-Jabodetabek	Belum Kawin	a. 0 - 1.000.000	4	4	4	4	4	5	4	5	4	4	5	4	5	4	5	4	4	5	5	5	5	4	5	5	5	5	4	5	4	4	5	4	4	4	4	4	4	4	4	5	4	4	4
117	Perempuan	a. 18 - 24 Tahun	a. SMA/SMK/Sederajat	b. Non-Jabodetabek	Belum Kawin	a. 0 - 1.000.000	5	5	5	5	5	5	5	4	5	5	5	5	4	5	4	5	5	5	5	5	5	4	5	5	5	5	4	5	5	5	5	5	5	5	5	4	4	4	5	4	4	4	5
118	Perempuan	a. 18 - 24 Tahun	b. Diploma	b. Non-Jabodetabek	Belum Kawin	a. 0 - 1.000.000	4	4	5	4	5	5	4	4	2	5	5	4	4	2	4	2	3	2	1	2	1	2	2	1	2	1	2	2	5	5	4	4	4	4	4	5	5	5	5	5	5	5	5
119	Perempuan	a. 18 - 24 Tahun	c. Sarjana	b. Non-Jabodetabek	Belum Kawin	a. 0 - 1.000.000	5	5	4	5	4	5	5	5	5	4	5	5	5	5	5	5	4	4	4	5	5	5	4	4	5	5	5	4	4	4	4	4	4	4	4	4	4	4	4	4	4	4	4
120	Laki-laki	a. 18 - 24 Tahun	a. SMA/SMK/Sederajat	b. Non-Jabodetabek	Belum Kawin	a. 0 - 1.000.000	4	5	4	5	4	4	5	4	4	4	4	5	4	4	4	4	4	4	4	4	4	4	4	4	4	4	4	4	4	4	4	5	4	4	4	4	2	1	2	1	2	2	1
121	Laki-laki	a. 18 - 24 Tahun	a. SMA/SMK/Sederajat	b. Non-Jabodetabek	Belum Kawin	a. 0 - 1.000.000	4	4	4	4	4	4	5	4	4	4	4	5	4	4	4	4	3	4	4	4	4	4	4	4	4	4	4	4	4	4	4	4	4	4	4	5	5	5	5	4	5	5	5
122	Perempuan	a. 18 - 24 Tahun	a. SMA/SMK/Sederajat	a. Jabodetabek	Belum Kawin	a. 0 - 1.000.000	5	5	5	5	5	4	4	5	5	5	4	4	5	5	5	5	4	4	4	4	4	5	4	4	4	4	5	4	5	5	4	4	4	4	4	4	4	4	4	4	4	4	4
123	Laki-laki	a. 18 - 24 Tahun	a. SMA/SMK/Sederajat	b. Non-Jabodetabek	Belum Kawin	a. 0 - 1.000.000	4	4	5	4	5	5	4	4	2	5	5	4	4	2	4	2	1	2	1	2	1	2	2	1	2	1	2	2	5	5	4	4	4	4	4	4	4	5	4	4	4	5	4
124	Laki-laki	a. 18 - 24 Tahun	b. Diploma	a. Jabodetabek	Belum Kawin	d. 6.000.000 - 9.000.000	5	5	5	5	5	5	5	4	5	5	5	5	4	5	4	5	4	4	5	4	5	4	5	5	4	5	4	5	5	5	4	4	4	4	4	4	4	3	4	4	4	3	4
125	Perempuan	a. 18 - 24 Tahun	a. SMA/SMK/Sederajat	b. Non-Jabodetabek	Belum Kawin	b. 1.000.000 - 3.000.000	2	3	3	3	3	4	5	4	5	3	4	5	4	5	4	5	4	5	4	4	5	5	4	4	4	5	5	4	3	3	5	4	4	4	4	4	4	4	4	4	4	4	4
126	Perempuan	a. 18 - 24 Tahun	a. SMA/SMK/Sederajat	b. Non-Jabodetabek	Belum Kawin	b. 1.000.000 - 3.000.000	2	2	2	2	2	4	3	4	4	2	4	3	4	4	4	4	4	3	3	4	3	3	3	3	4	3	3	3	2	2	3	4	5	5	5	4	4	4	4	4	4	4	4
127	Laki-laki	a. 18 - 24 Tahun	a. SMA/SMK/Sederajat	b. Non-Jabodetabek	Belum Kawin	a. 0 - 1.000.000	3	3	2	3	2	3	3	2	3	2	3	3	2	3	2	3	2	2	4	3	2	2	2	4	3	2	2	2	2	2	2	5	5	5	5	4	4	5	4	5	4	5	4
128	Laki-laki	a. 18 - 24 Tahun	a. SMA/SMK/Sederajat	a. Jabodetabek	Belum Kawin	a. 0 - 1.000.000	3	2	2	2	2	3	2	1	3	2	3	2	1	3	1	3	4	3	3	1	2	2	3	3	1	2	2	3	2	2	3	2	3	3	3	5	5	5	5	5	5	5	5
129	Laki-laki	a. 18 - 24 Tahun	c. Sarjana	b. Non-Jabodetabek	Belum Kawin	c. 3.000.000 - 6.000.000	4	5	4	5	4	4	5	5	3	4	4	5	5	3	5	3	5	5	5	5	5	5	5	5	5	5	5	5	4	4	5	2	2	2	2	2	2	2	2	3	2	2	2
130	Perempuan	a. 18 - 24 Tahun	c. Sarjana	b. Non-Jabodetabek	Belum Kawin	b. 1.000.000 - 3.000.000	5	5	5	5	5	5	5	5	4	5	5	5	5	4	5	4	5	5	5	5	5	5	5	5	5	5	5	5	5	5	5	2	2	2	2	2	2	1	1	2	2	1	1
131	Perempuan	a. 18 - 24 Tahun	c. Sarjana	b. Non-Jabodetabek	Belum Kawin	a. 0 - 1.000.000	2	2	2	2	2	4	2	2	2	2	4	2	2	2	2	2	4	2	2	4	3	2	2	2	4	3	2	2	2	2	2	2	2	2	2	2	2	1	3	2	2	1	3
132	Laki-laki	a. 18 - 24 Tahun	c. Sarjana	b. Non-Jabodetabek	Belum Kawin	c. 3.000.000 - 6.000.000	5	5	2	5	2	4	3	2	2	2	4	3	2	2	2	2	4	3	5	5	4	5	2	5	5	4	5	2	3	3	2	2	2	2	2	2	2	2	2	2	2	2	2
133	Laki-laki	b. 25 - 31 Tahun	c. Sarjana	b. Non-Jabodetabek	Belum Kawin	d. 6.000.000 - 9.000.000	5	5	5	5	5	5	4	5	2	5	5	4	5	2	5	2	2	2	1	2	1	2	1	1	2	1	2	1	4	4	5	5	5	5	5	5	3	4	4	3	3	4	4
134	Perempuan	b. 25 - 31 Tahun	c. Sarjana	b. Non-Jabodetabek	Belum Kawin	b. 1.000.000 - 3.000.000	5	5	5	5	5	4	5	5	5	5	4	5	5	5	5	5	4	5	5	5	5	5	5	5	5	5	5	5	5	5	5	5	5	5	5	5	4	4	5	4	4	4	5
135	Laki-laki	a. 18 - 24 Tahun	a. SMA/SMK/Sederajat	b. Non-Jabodetabek	Belum Kawin	b. 1.000.000 - 3.000.000	5	5	5	5	5	5	5	5	5	5	5	5	5	5	5	5	5	5	5	4	4	5	5	5	4	4	5	5	5	5	5	5	5	5	5	5	4	4	4	4	4	4	4
136	Perempuan	a. 18 - 24 Tahun	a. SMA/SMK/Sederajat	b. Non-Jabodetabek	Belum Kawin	a. 0 - 1.000.000	5	5	5	5	5	4	4	5	5	5	4	4	5	5	5	5	4	4	5	5	4	5	5	5	5	4	5	5	4	4	5	5	5	5	5	5	5	5	5	5	5	5	5
137	Perempuan	a. 18 - 24 Tahun	a. SMA/SMK/Sederajat	b. Non-Jabodetabek	Belum Kawin	b. 1.000.000 - 3.000.000	5	5	5	5	5	5	4	5	1	5	5	4	5	1	5	1	2	1	2	1	2	1	2	2	1	2	1	2	4	4	5	5	5	5	5	5	4	4	5	4	4	4	5
138	Laki-laki	a. 18 - 24 Tahun	a. SMA/SMK/Sederajat	b. Non-Jabodetabek	Belum Kawin	a. 0 - 1.000.000	4	4	5	4	5	5	5	5	5	5	5	5	5	5	5	5	5	5	4	4	5	4	5	4	4	5	4	5	5	5	5	5	5	5	5	5	2	3	4	2	2	3	4
139	Perempuan	a. 18 - 24 Tahun	a. SMA/SMK/Sederajat	b. Non-Jabodetabek	Belum Kawin	a. 0 - 1.000.000	4	4	4	4	4	4	5	4	4	4	4	5	4	4	4	4	4	5	4	4	4	4	4	4	4	4	4	4	5	5	4	4	4	4	4	4	4	3	5	4	4	3	5
140	Laki-laki	a. 18 - 24 Tahun	a. SMA/SMK/Sederajat	b. Non-Jabodetabek	Belum Kawin	a. 0 - 1.000.000	5	5	2	5	2	4	3	2	2	2	4	3	2	2	2	2	4	3	5	5	4	5	2	5	5	4	5	2	3	3	2	2	4	4	4	5	5	4	4	5	5	4	4
141	Laki-laki	a. 18 - 24 Tahun	a. SMA/SMK/Sederajat	b. Non-Jabodetabek	Belum Kawin	a. 0 - 1.000.000	5	5	5	5	5	5	4	5	5	5	5	4	5	5	5	5	5	4	5	4	5	5	5	5	4	5	5	5	4	4	5	5	4	4	4	4	4	3	5	4	4	3	5
142	Perempuan	a. 18 - 24 Tahun	b. Diploma	b. Non-Jabodetabek	Belum Kawin	a. 0 - 1.000.000	5	5	5	5	5	4	5	5	5	5	4	5	5	5	5	5	4	5	5	5	5	5	5	5	5	5	5	5	5	5	5	5	4	4	4	4	4	3	5	4	4	3	5
143	Laki-laki	b. 25 - 31 Tahun	a. SMA/SMK/Sederajat	a. Jabodetabek	Belum Kawin	f. > 12.000.000	5	5	5	5	5	5	5	5	5	5	5	5	5	5	5	5	5	5	5	4	4	5	5	5	4	4	5	5	5	5	5	5	4	4	4	4	4	4	5	4	4	4	5
144	Laki-laki	a. 18 - 24 Tahun	c. Sarjana	a. Jabodetabek	Belum Kawin	c. 3.000.000 - 6.000.000	5	5	5	5	5	4	4	5	5	5	4	4	5	5	5	5	4	4	5	5	4	5	5	5	5	4	5	5	4	4	5	5	4	4	4	4	4	4	4	4	4	4	4
145	Perempuan	c. 32 - 38 Tahun	c. Sarjana	a. Jabodetabek	Kawin	f. > 12.000.000	5	5	2	5	2	4	3	2	2	2	4	3	2	2	2	2	4	3	5	5	4	5	2	5	5	4	5	2	3	3	2	2	5	5	5	4	4	5	5	4	4	5	5
146	Perempuan	a. 18 - 24 Tahun	c. Sarjana	a. Jabodetabek	Kawin	d. 6.000.000 - 9.000.000	5	5	5	5	5	5	4	5	5	5	5	4	5	5	5	5	5	4	5	4	5	5	5	5	4	5	5	5	4	4	5	5	4	4	4	5	5	5	5	5	5	5	5
147	Laki-laki	b. 25 - 31 Tahun	c. Sarjana	b. Non-Jabodetabek	Belum Kawin	c. 3.000.000 - 6.000.000	5	5	5	5	5	4	5	5	5	5	4	5	5	5	5	5	4	5	5	5	5	5	5	5	5	5	5	5	5	5	5	5	5	5	5	4	4	5	4	4	4	5	4
148	Perempuan	b. 25 - 31 Tahun	c. Sarjana	a. Jabodetabek	Belum Kawin	e. 9.000.000 - 12.000.000	5	5	5	5	5	5	5	5	5	5	5	5	5	5	5	5	5	5	5	4	4	5	5	5	4	4	5	5	5	5	5	5	4	4	4	5	5	5	4	5	5	5	4
149	Laki-laki	c. 32 - 38 Tahun	d. Magister dan diatasnya	b. Non-Jabodetabek	Kawin	f. > 12.000.000	5	5	5	5	5	4	4	5	5	5	4	4	5	5	5	5	4	4	5	5	4	5	5	5	5	4	5	5	4	4	5	5	4	4	4	4	4	4	5	4	4	4	5
150	Perempuan	c. 32 - 38 Tahun	c. Sarjana	a. Jabodetabek	Belum Kawin	f. > 12.000.000	5	5	5	5	5	5	4	5	5	5	5	4	5	5	5	5	5	4	5	5	5	5	5	5	5	5	5	5	4	4	5	5	5	5	5	4	4	5	4	4	4	5	4
151	Laki-laki	b. 25 - 31 Tahun	c. Sarjana	b. Non-Jabodetabek	Belum Kawin	e. 9.000.000 - 12.000.000	3	4	4	4	4	3	4	4	3	4	3	4	4	3	4	3	4	4	4	4	5	4	5	4	4	5	4	5	5	5	5	5	3	3	3	5	5	5	5	5	5	5	5
152	Laki-laki	c. 32 - 38 Tahun	c. Sarjana	a. Jabodetabek	Belum Kawin	f. > 12.000.000	4	3	3	3	3	4	3	3	4	3	4	3	3	4	3	4	4	3	4	3	4	3	4	4	3	4	3	4	4	4	4	4	2	2	2	3	3	4	3	3	3	4	3
153	Laki-laki	b. 25 - 31 Tahun	d. Magister dan diatasnya	a. Jabodetabek	Belum Kawin	e. 9.000.000 - 12.000.000	4	4	5	4	5	5	5	5	5	5	5	5	5	5	5	5	5	5	4	4	5	4	5	4	4	5	4	5	5	5	5	5	2	2	2	2	2	3	3	2	2	3	3
154	Laki-laki	b. 25 - 31 Tahun	c. Sarjana	a. Jabodetabek	Belum Kawin	e. 9.000.000 - 12.000.000	4	4	4	4	4	4	5	4	4	4	4	5	4	4	4	4	4	5	4	4	4	4	4	4	4	4	4	4	5	5	4	4	1	1	1	2	2	3	3	2	2	3	3
155	Perempuan	b. 25 - 31 Tahun	b. Diploma	a. Jabodetabek	Belum Kawin	d. 6.000.000 - 9.000.000	5	5	2	5	2	4	3	2	2	2	4	3	2	2	2	2	4	3	5	5	4	5	2	5	5	4	5	2	3	3	2	2	4	4	4	1	1	2	2	1	1	2	2
156	Perempuan	b. 25 - 31 Tahun	c. Sarjana	a. Jabodetabek	Belum Kawin	d. 6.000.000 - 9.000.000	5	5	5	5	5	5	4	5	5	5	5	4	5	5	5	5	5	4	5	4	5	5	5	5	4	5	5	5	4	4	5	5	5	5	5	4	4	4	5	4	4	4	5
157	Perempuan	b. 25 - 31 Tahun	c. Sarjana	a. Jabodetabek	Kawin	f. > 12.000.000	2	1	2	1	2	1	2	1	3	2	1	2	2	3	2	3	3	3	2	3	4	2	3	2	2	2	2	3	2	3	2	3	2	2	3	2	3	2	3	2	3	2	3
158	Perempuan	a. 18 - 24 Tahun	a. SMA/SMK/Sederajat	a. Jabodetabek	Belum Kawin	d. 6.000.000 - 9.000.000	5	5	5	5	5	5	5	5	5	5	5	5	5	5	5	5	5	5	5	4	4	5	5	5	4	4	5	5	5	5	5	5	4	4	4	5	1	2	1	2	1	2	1
159	Laki-laki	b. 25 - 31 Tahun	b. Diploma	a. Jabodetabek	Belum Kawin	d. 6.000.000 - 9.000.000	5	4	5	4	4	4	4	5	4	5	4	5	5	5	4	4	4	5	5	4	5	5	5	5	4	5	5	5	4	4	5	5	5	5	5	4	4	4	5	4	4	4	5
[truncated: 1 more columns]
